# Supplementary material for: Numerical Investigation of Conventional and Ultrasound-Assisted Aqueous Extraction of Caffeine from Whole Green Robusta Coffee Beans: Extraction Enhancement via Changing of Extraction Water
Source: Foods. 2025 May 30;14(11):1956. doi: 10.3390/foods14111956 (PMC12155289; doi:10.3390/foods14111956)
Supplement: Supplementary file 1 [file foods-14-01956-s001.zip]

Archive with 1 entries (1 files):
- foods-3585056-supplementary.pdf
